# Supplementary material for: Solution-Processed Functionalized Graphene Film Prepared by Vacuum Filtration for Flexible NO2 Sensors
Source: Sensors (Basel). 2023 Feb 7;23(4):1831. doi: 10.3390/s23041831 (PMC9965048; doi:10.3390/s23041831)
Supplement: Supplementary file 1 [file sensors-23-01831-s001.zip]

Archive with 1 entries (1 files):
- sensors-2185532-supplementary.pdf
